# Supplementary material for: Wastewater-Based Surveillance of Respiratory Viruses in the SARS-CoV-2 Post-Pandemic Period in Mexico
Source: Viruses. 2026 Feb 17;18(2):254. doi: 10.3390/v18020254 (PMC12945105; doi:10.3390/v18020254)
Supplement: Supplementary file 1 [file viruses-18-00254-s001.zip]

Archive with 1 entries (1 files):
- viruses-4115903-supplementary.pdf
